# Supplementary material for: Autophagy Induction by Trichodermic Acid Attenuates Endoplasmic Reticulum Stress-Mediated Apoptosis in Colon Cancer Cells
Source: Int J Mol Sci. 2021 May 25;22(11):5566. doi: 10.3390/ijms22115566 (PMC8197497; doi:10.3390/ijms22115566)
Supplement: Supplementary file 1 [file ijms-22-05566-s001.zip]

Archive with 1 entries (1 files):
- ijms-1203672-supplementary.pdf
